# Supplementary material for: Facilitators, barriers and service availability for delivering integrated care for the triple elimination of HIV, syphilis and hepatitis B vertical transmission in Uganda: a multi-site explanatory mixed methods study
Source: BMC Health Serv Res. 2025 May 1;25:626. doi: 10.1186/s12913-025-12797-4 (PMC12044932; doi:10.1186/s12913-025-12797-4)
Supplement: Supplementary file 3 — Supplementary Material 3. [file 12913_2025_12797_MOESM3_ESM.xlsx]

## Sheet: Sheet2
Region	Facility	Has the facility had adequate stock of HIV, Hepatitis B or syphilis drugs in the last 3 months?	Does the facility have stock of TDF monotherapy?	Does the facility currently have stock of NVP syrup?	Does the facility currently have stock of septrin syrup?	Does the facility currently have stock of Benzathine penicillin?	Does the facility currently have stock of Hepatitis B birth-dose vaccine?	Does the facility currently have stock of Hepatitis B surface antigen RDTs?	Does the facility currently have stock of DBS kits for HEI PCR testing?	Does the facility currently have stock of HIV-syphilis duo test kits?	Does the facility currently have stock of HIV Determine test kits?	Does the facility have staff trained in MoH triple elimination guidelines?	Does the facility provide counselling for Hepatitis B infected individuals?	Are HIV, syphilis and Hepatitis B screening services provided at ANC, L&D and PNC?	Does the facility treat mothers with Hepatitis B?	Does the facility offer NVP syrup, CPT prophylaxis and Hepatitis B vaccination to infants?	Does the facility integrate HIV EID in Hepatitis B EPI activities?	Does the facility provide antiviral agents for HIV and Hepatitis B treatment?	Does the facility provide syphilis treatment?	Is HIV-syphilis duo testing available to all pregnant and lactating mothers at this site?	Is Hepatitis B treatment eligibility testing, including liver function testing available at this facility?	Is abdominal ultrasonography available at this site?	Does the facility have job aides for Health workers on HIV, Hepatitis B and syphilis management?	Does the facility have IEC materials on HIV, syphilis and Hepatitis B?	Does the facility have data capture tools for reporting HIV, Hepatitis B and syphilis screening and treatment?	Does the facility team meet regularly to review PMTCT performance data?	Does the facility have staff trained in QI?	Does the facility have a HUMC to oversee operations and review performance?	Is the facility regularly supervised by the district health team?	Total	%
	Acholi region
Acholi region	Facility A (General Hospital)	0	0	0	0	1	1	0	0	0	1	1	1	0	0	1	1	1	1	1	1	1	1	0	1	1	1	1	1	18	0.642857
Acholi region	Facility B (HCIV)	0	0	1	0	1	0	1	1	1	1	1	1	1	0	1	1	1	1	1	1	1	0	0	1	1	1	1	1	21	0.75
Acholi region	Facility C (RRH)	0	0	1	0	1	1	1	0	1	1	1	1	1	0	1	1	1	1	0	1	1	1	1	1	1	1	1	1	22	0.785714
Acholi region	Facility D (HCIII)	0	0	0	0	0	1	0	1	0	1	0	0	0	0	1	1	1	1	1	0	0	1	1	1	1	1	1	1	15	0.535714
Acholi region	Faciilty E (HCIII)	0	0	0	0	0	0	0	0	0	0	1	1	1	0	1	1	1	1	1	0	0	1	0	1	1	1	1	1	14	0.5
Acholi region	Facility F (HCII)	0	0	1	1	1	1	0	1	0	1	0	1	1	0	1	1	1	1	1	0	0	1	1	1	1	1	1	1	20	0.714286
Acholi region	Facility G (HCIII)	0	0	1	0	1	0	0	0	0	0	0	0	0	0	1	1	1	1	1	0	0	1	0	1	1	1	1	1	13	0.464286
Acholi region	Facility H (HCIII)	0	0	1	0	1	1	1	0	1	1	0	0	0	0	1	1	1	1	1	0	0	0	1	1	1	1	1	1	17	0.607143
Acholi region	Facility I (HCIII)	0	0	1	0	0	1	1	0	1	1	0	1	1	0	1	1	0	1	1	0	0	1	1	1	1	0	1	1	17	0.607143
Acholi region	Facility J (TASO center)	0	0	1	0	0	0	1	0	0	0	1	1	1	1	1	0	1	1	1	0	0	1	0	1	1	1	1	1	16	0.571429
	Teso Region
Teso region	Facility K (General Hospital)	0	0	0	0	0	0	0	0	0	1	0	1	1	1	1	1	1	1	1	1	1	1	1	1	1	1	1	1	18	0.642857
Teso region	Facility L (HCIV)	0	0	1	0	1	0	0	0	1	1	0	1	1	1	1	1	1	1	1	0	0	1	0	1	1	0	1	1	17	0.607143
Teso region	Facility M (HCIII)	0	0	1	0	1	0	0	0	1	1	1	1	1	0	1	1	1	1	1	0	0	1	1	1	1	1	1	1	19	0.678571
Teso region	Facility N (HCIII)	0	0	1	0	0	0	0	0	0	1	1	1	1	0	1	1	1	1	1	0	0	1	1	1	1	1	1	1	17	0.607143
Teso region	Facility O (HCIV)	0	0	1	0	1	0	0	0	1	1	1	1	1	1	1	1	1	1	1	0	0	1	1	1	1	1	1	1	20	0.714286
Teso region	Facility P (HCIII)	0	0	1	0	1	0	1	0	1	0	1	1	1	0	1	1	0	1	1	0	0	1	0	1	1	1	0	1	16	0.571429
Teso region	Facility Q (HCIV)	0	0	1	0	1	1	1	1	0	1	0	1	1	0	1	1	1	1	1	0	0	1	1	1	1	1	1	1	20	0.714286
Teso region	Facility R (RRH)	0	0	1	0	0	1	0	0	1	1	1	1	1	1	1	1	1	1	1	1	1	1	1	1	1	1	1	1	22	0.785714
Teso region	Facility S (TASO center)	0	0	1	0	0	0	1	1	0	1	1	0	0	1	0	0	1	1	0	0	0	1	1	1	1	1	1	1	15	0.535714
Teso region	Facility T (HCIV)	0	0	1	0	0	1	1	1	1	1	0	1	1	0	1	1	1	1	1	0	1	1	1	1	1	1	1	1	21	0.75
												11
